# Supplementary material for: Whole-Exome Sequencing of Pakistani Consanguineous Families Identified Pathogenic Variants in Genes of Intellectual Disability
Source: Genes (Basel). 2022 Dec 23;14(1):48. doi: 10.3390/genes14010048 (PMC9858807; doi:10.3390/genes14010048)
Supplement: Supplementary file 1 [file genes-14-00048-s001.zip › genes-2033021-supplementary/Supplementary files/Supplementary Table S1_MBOAT7_1.12.2022.xlsx]

## Sheet: Sheet1
Sr. No.	Mutaiton	Sex	Consanguinity	Ethnic origin	Age (Years)	Microcephaly	MRI findings	Seizures	Walk abnormality	Speech Impairment	ASD	ID	Height in cm (SD)	H.C in cm (SD)	Ref
1	c.126-145del;p.(Leu43Hisfs∗69)	M	yes	Egyptian	8	No	Normal	Yes (Myoclonic Focal)	Delayed (at 4.5 Y)	Speak no meaningful words	Yes (CARS score 28)	Yes	Normal	52.5	[1]
2	c.126-145del;p.(Leu43Hisfs∗69)	M	yes	Egyptian	5	No	N/A	Yes (Myoclonic Focal)	Delayed at 4 Y	Speech Absent	Yes (CARS score 30)	Yes	Normal	51	[1]
3	c.126-145del;p.(Leu43Hisfs∗69)	M	yes	Egyptian	3	No	N/A	Yes (Myoclonic)	Takes few steps	No meaningful speech	Yes (CARS score 30)	yes	Normal	48	[1]
4	c.758_778del;p.(Gln253_Ala259del)	M	yes	Pakistani	4	Yes	Cortical atrophy and possible polymicrogyria	Yes	Unable towalk	No meaningful speech	Yes (CARS score 44)	yes	N/A	46(-3SD)	[1]
5	c.758_778del;p.(Gln253_Ala259del)	F	yes	Pakistani	4	No	N/A	Yes	Unable towalk	No speech	Yes (CARS score 42)	yes	N/A	45	[1]
6	c.758_778del;p.(Gln253_Ala259del)	M	yes	Pakistani	N/A	No	Cortical atrophy and possible polymicrogyria	Yes	Delayed (at 3.5 Y)	Yes, Delayed acquision (at 7 Y)	Yes (CARS score 41)	yes	Normal	53 (-1.1 SD)	[1]
7	c.758_778del;p.(Gln253_Ala259del)	F	yes	Pakistani	12	No	Normal	Yes	Delayed (at 2 y)	Two words sentences at age 5	Yes (CARS score 42)	yes	N/A	51	[1]
8	c.758_778del;p.(Gln253_Ala259del)	M	yes	Pakistani	2	No	N/A	Yes	No independent walk yet	Say mama nad papa only	Yes (CARS score 42)	yes	N/A	45 (-2.8 SD)	[1]
9	c.423delG;p.(Leu142Cysfs∗8)	F	Yes	Jordanian	N/A	No	Normal	Yes	Delayed (at 4 Y)	Few words	N/A	yes	N/A	53 (-1.2 SD)	[1]
10	c.423delG;p.(Leu142Cysfs∗8)	F	yes	Jordanian	9	N/A	N/A	No	Delayed	Few words	N/A	yes	N/A	51.1 (-1.5 SD)	[1]
11	c.854+1G>C;p.(?)	F	Yes	Iraqi	11	No	N/A	No	Delayed (at 2Y)	Few words	N/A	yes	N/A	52 (-0.9 SD)	[1]
12	c.854+1G>C;p.(?)	F	yes	Iraqi	7.5	No	N/A	Yes	Walks with support	Few words	N/A	yes	N/A	50.5 (-1.5 SD)	[1]
13	c.820_826del;p.(Gly274Profs∗47)	F	Yes	Pakistani	N/A	No	N/A	Yes	Delayed	Say few words	N/A	Yes	N/A	N/A	[1]
14	c.820_826del;p.(Gly274Profs∗47)	F	Yes	Pakistani	N/A	No	N/A	No	Delayed	No speech	N/A	Yes	N/A	N/A	[1]
15	c.820_826del;p.(Gly274Profs∗47)	F	Yes	Pakistani	N/A	No	N/A	No	Delayed	No speech	N/A	Yes	N/A	N/A	[1]
16	c.820_826del;p.(Gly274Profs∗47)	M	yes	Pakistani	N/A	No	Normal	No	Delayed	No speech	N/A	yes	N/A	N/A	[1]
17	c.680_690del;p.(Leu227 Profs*65)	M	Yes	Pakistani	32y	Yes	N/A	N/A	N/A	Yes	N/A	Severe	N/A	55	[2]
18	c.680_690del;p.(Leu227 Profs*65)	M	Yes	Pakistani	29y	Yes	N/A	N/A	N/A	Yes	N/A	Severe	N/A	53.8	[2]
19	c.680_690del;p.(Leu227 Profs*65)	F	Yes	Pakistani	28y	Yes	N/A	N/A	N/A	Yes	N/A	Severe	N/A	52.5	[2]
20	c.680_690del;p.(Leu227 Profs*65)	F	Yes	Pakistani	19y	Yes	N/A	N/A	N/A	Yes	N/A	Severe	N/A	51.2	[2]
21	N/A	M	Yes	Pakistani	Not assessed (deceased at 18 m)	N/A	N/A	Yes	N/A	Yes	N/A	Yes	N/A	N/A	[2]
22	c.1069G>A;p.(Gly357Ser)	M	Yes	Azeri	32	No	Periventricular leukoencephalopathy	Yes	No	No	N/A	Moderate (I.Q 55)	168	56	[3]
23	c.1069G>A;p.(Gly357Ser)	M	Yes	Azeri	31	No	N/A	Yes	No	No	N/A	Moderate (I.Q 40)	168	54	[3]
24	c.1069G>A;p.(Gly357Ser)	M	yes	Azeri	27	No	N/A	Yes	No	No	N/A	Moderate (I.Q 40)	170	55	[3]
25	c.855-2A>G;p.(?)	F	No	Lebanon	N/A	No	Basal ganglia hyperintensities	Yes	no	Say few words	Yes	Yes	N/A	N/A	[4]
26	c.1278G>A;p.(Trp426*)	F	Yes	Turkish	17	N/A	N/A	N/A	No	Yes	No	Yes	N/A	N/A	[5]
27	c.1278G>A;p.(Trp426*)	M	Yes	Turkish	15	N/A	N/A	N/A	No	Yes	No	Yes	N/A	N/A	[5]
28	c.1278G>A;p.(Trp426*)	M	Yes	Turkish	22.5	N/A	N/A	-	No	Yes	No	Yes	N/A	N/A	[5]
29	11594bp del.a*	F	Yes	Turkish	13y 2mo	N/A	N/A	Neonatal seizure	No	Yes	No	Yes	N/A	N/A	[5]
30	11594bp del.a*	F	Yes	Turkish	11y 2mo	N/A	N/A	Febrile seizure	No	Yes	No	Yes	N/A	N/A	[5]
31	c. 259C>T;p.(Arg87*)	M	Yes	Turkish	4y 8mo	N/A	N/A	Infantile spasm	No	Yes	No	Yes	N/A	N/A	[5]
32	c. 259C>T;p.(Arg87*)	F	Yes	Turkish	9y 11mo	N/A	N/A	Infantile spasm	No	Yes	Hand stereotypes	Yes	N/A	N/A	[5]
33	11594bp del.a*	F	Yes	Turkish	16y	N/A	N/A	Generalized motor	No	Yes	No	Yes	N/A	N/A	[5]
34	11594bp del.a*	M	Yes	Turkish	5y 9mo	N/A	N/A	Focal motor	No	Yes	No	Yes	N/A	N/A	[5]
35	c.680_690del; p.(Leu227Profs*65)	F	Yes	Turkish	16y 2mo	N/A	N/A	Generalized	No	Yes	Hand stereotypes	Yes	N/A	N/A	[5]
36	c.1126G>A;p.(Gln376Ly*)	M	Yes	Turkish	8y	N/A	N/A	Infantile spasm	No	N/A	Hand stereotypes	Yes	N/A	N/A	[5]
37	c.680_690del; p.(Leu227 Profs*65)	F	Yes	Turkish	6y 8mo	N/A	N/A	N/A	No	N/A	Hand stereotypes	Yes	N/A	N/A	[5]
38	c.758_778del;p.(Gln253_Ala259del)	M	N/A	Pakistani	20	Yes	N/A	Onset 1.5y, Focal/ multifocal infantile	No	Delay speech	No	Moderate to severe	172.5 (−0.69)	50 (−2.8 SD)	[6]
39	c.758_778del;p.(Gln253_Ala259del)	M	Yes	Pakistani	18	No	N/A	Onset 2.5y Focal/ multifocal infantile	No	Delay speech	Aggressive episodes	Sever ID	168.8 (−1.2)	55.5 (-1.03 SD)	[6]
40	c.758_778del;p.(Gln253_Ala259del)	F	Yes	Pakistani	16	No	N/A	Febrile seizures in infancy	No	Delay speech	No	Moderate to severe	N/A	53.6 (− 1.25 SD)	[6]
41	c.758_778del;p.(Gln253_Ala259del)	F	Yes	Pakistani	19	No	N/A	Febrile seizures in infancy	No	Delay speech	No	Moderate to severe	N/A	55.5 (−0.01 SD)	[6]
42	c.758_778del;p.(Gln253_Ala259del)	M	Yes	Pakistani	9	No	N/A	Febrile seizures in infancy	No	Delay speech	No	Moderate to severe	106.7 (−4.58)	54 (− 1.9 SD)	[6]
43	c.758_778del;p.(Gln253_Ala259del)	M	Yes	Pakistani	8Y 1mo	Yes	N/A	Onset in infancy GTCS	No	Delay speech	Aggressive episodes Hyperactivity	Moderate to severe	106.7 (−3.93)	49 (−3.11 SD)	[6]
44	c.758_778del;p.(Gln253_Ala259del)	F	Yes	Pakistani	12	Yes	N/A	Onset in infancy GTCS	No	Delay speech	Aggressive episodes	Moderate to severe	127 (−3.2)	52 (− 1.81 SD)	[6]
45	c.1062C>A;p.(Tyr354*)	M	Yes	Iranian	18.5	No	Brain atrophy, globous pallidous (GP) abnormal signal changes in T2-W	focal, onset at 4 mo	Delayed (at 7 Y)	Delayed/few words	Yes	Yes	N/A	N/A	[7]
46	c.1062C>A;p.(Tyr354*)	F	Yes	Iranian	8.2	No	Bilateral symmetric globous pallidous signal changes and mild supratentorial atrophy, thining of corpous collosum	Focal myoclonic, onset 3 mo	Delayed (at 3Y)	Delayed/few words	Yes	Yes	N/A	N/A	[7]
47	c.1135del; p.(Leu379Trpfs*9)	M	Yes	Iranian	3	No	globus pallidi and dentates t2 hyperintensity	Clonic, onset 6 mo	Delayed (at 2Y)	Delayed/few words	No	Yes	N/A	N/A	[7]
48	c.1057_1058delGCinsCA; p.(Ala353His)	F	likely	Italian	22.5	No	Cerebellar dysgenesis, Leukoencephalopathy	Yes	Delayed	Delayed	Aggressive	Severe	166	60	[8]
49	c.757G>A;p.(Glu253Lys)	M	Yes	Pakistani	22 y 11 mo	No	Mild cerebral atrophy HSI in the bilateral globus pallidi and dentate nucleus	Yes	Delayed (at 2Y)	Slurred speech	No	Severe	N/A	N/A	[9]
50	c.757G>A;p.(Glu253Lys)	M	Yes	Pakistani	13 y 8 mo	No	Mild cerebral atrophy HSI in the bilateral globus pallidi and dentate nucleus , Perisylvian polymicrogyria	Yes	Delayed (at 2Y)	Slurred speech	No	Severe	N/A	N/A	[9]
51	c.757G>A;p.(Glu253Lys)	F	Yes	Pakistani	4 y 10 mo	No	HSI in the bilateral globus pallidi and dentate nucleus	Yes	Delayed (at 2Y)	N/A	No	Severe	N/A	N/A	[9]
	*=aAn 11.594 bp long deletion was observed in family 2 and 4 patients on chromosome 19 between 54.666.173 and 54.677.766 bases. The deletion included exon 8 of MBOAT7 gene and 1 to 10 exons of the TMC4 gene.
	ASD= Autism Spectrum Disorder,F= Female,ID= Intellectual Disability, IQ= Intelligence Quotient, M=Male, MRI=Magnetic Resonance Imaging, mo=month(s), N/A= Not Available, SD= Standard Deviation, Y=Year(s)
	References
1	Johansen, A., Rosti, R.O., Musaev, D., Sticca, E., Harripaul, R., Zaki, M., Çağlayan, A.O., Azam, M., Sultan, T.Froukh, T. Mutations in MBOAT7, encoding lysophosphatidylinositol acyltransferase I, lead to intellectual disability accompanied by epilepsy and autistic features. The American Journal of Human Genetics 2016, 99, 912-916.
2	Santos-Cortez, R.L.P., Khan, V., Khan, F.S., Mughal, Z.-u.-N., Chakchouk, I., Lee, K., Rasheed, M., Hamza, R., Acharya, A.Ullah, E. Novel candidate genes and variants underlying autosomal recessive neurodevelopmental disorders with intellectual disability. Human genetics 2018, 137, 735-752.
3	Hu, H., Kahrizi, K., Musante, L., Fattahi, Z., Herwig, R., Hosseini, M., Oppitz, C., Abedini, S.S., Suckow, V.Larti, F. Genetics of intellectual disability in consanguineous families. Molecular psychiatry 2019, 24, 1027-1039.
4	Jacher, J.E., Roy, N., Ghaziuddin, M.Innis, J.W. Expanding the phenotypic spectrum of MBOAT7‐related intellectual disability. American Journal of Medical Genetics Part B: Neuropsychiatric Genetics 2019, 180, 483-487.
5	Yalnızoǧlu, D., Özgül, R.K., Oǧuz, K.K., Özer, B., Yücel‐Yılmaz, D., Gürbüz, B., Serdaroǧlu, E., Erol, İ., Topçu, M.Dursun, A. Expanding the phenotype of phospholipid remodelling disease due to MBOAT7 gene defect. Journal of Inherited Metabolic Disease 2019, 42, 381-388.
6	Khan, S., Rawlins, L.E., Harlalka, G.V., Umair, M., Ullah, A., Shahzad, S., Javed, M., Baple, E.L., Crosby, A.H.Ahmad, W. Homozygous variants in the HEXB and MBOAT7 genes underlie neurological diseases in consanguineous families. BMC Medical Genetics 2019, 20, 1-9.
7	Heidari, E., Caddeo, A., Zarabadi, K., Masoudi, M., Tavasoli, A.R., Romeo, S.Garshasbi, M. Identification of novel loss of function variants in MBOAT7 resulting in intellectual disability. Genomics 2020, 112, 4072-4077.
8	Farnè, M., Tedesco, G.M., Bedetti, C., Mencarelli, A., Rogaia, D., Colavito, D., Di Cara, G., Stangoni, G., Troiani, S.Ferlini, A. A patient with novel MBOAT7 variant: The cerebellar atrophy is progressive and displays a peculiar neurometabolic profile. American Journal of Medical Genetics Part A 2020, 182, 2377-2383.
9	Lee, J., Shamim, A., Park, J., Jang, J., Kim, J.H., Kwon, J., Kim, J.-W., Kim, K.K.Lee, J. Functional and structural changes in the membrane-bound Oacyltransferase family member 7 (MBOAT7) protein. Frontiers in neurology 2022, 642.
4
