# Supplementary material for: Whole-Exome Sequencing of Pakistani Consanguineous Families Identified Pathogenic Variants in Genes of Intellectual Disability
Source: Genes (Basel). 2022 Dec 23;14(1):48. doi: 10.3390/genes14010048 (PMC9858807; doi:10.3390/genes14010048)
Supplement: Supplementary file 1 [file genes-14-00048-s001.zip › genes-2033021-supplementary/Supplementary files/V2_Sppplemantary Table S2_01.12.2022.xlsx]

## Sheet: Sheet1
Family No.	TRAPPC9 Mutation	Sex	Consanguinity	Origin	Age at examination (years)	Microcephaly	MRI findings	Seizures	Walk acquistion abnormality	Speech Impairment/Type	ASD	ID	Height (cm)	HC (cm)	Reference
1	c.568_574del;p.(Trp190Argfs*95)	M	-ve	Malta	27	-	Global intracranial cerebral volume	-	+ve	+++	+ve	-	171.8	54.5	[1]
2	c.1678C>T;(p.Arg560Cys)/c.3370C>T; p.(Pro1124Ser)	M	-	-	3.5	-ve	Normal cerebral structure	-ve	-	Delay (speech development at 3.5 Y)	+ve	+ve	110	53	[2]
3	c.533T>C;p.(Leu178Pro)	M	Likely	Moroccan	16	+ve	Abnormalities of white matter	-	-	Delayed	-	+++	161	52	[3]
	c.533T>C;p.(Leu178Pro)	F	Likely	Moroccan	10	+ve	Abnormalities of white matter	-	Substentation of enlarged basis	Delayed	-	+++	P10	P3	[3]
4	c.1024 +1G>T	F	+ve	Pakistani	10	+ve	-	-ve	Delayed (18 Mo)	Few words	-	++	Normal	47	[4]
	c.1024 +1G>T	F	+ve	Pakistani	8	+ve	-	-ve	Wheel chair dependent	No speech	-	++	Normal	44	[4]
	c.1024 +1G>T	F	+ve	Pakistani	5	+ve	-	-ve	Delayed (2 Y)	Delayed	-	++	Normal	45	[4]
5	c.1423C>T;p.(Arg475*)	F	+ve	Egyptian	4	+ve	Thinning of corpus callosum (at age 3Y)	-	Delayed (5 Y)	Few words speech	-	+++	120 at 7Y (>3rd centile, 4	-	[5]
6	c.1423C>T;p.(Arg475*)	F (MC-6101)	+ve	Israeli Arab	7.8	+ve	Thin corpus callosum	-	-	Few words speech	-	+++	-	32	[6]
	c.1423C>T;p.(Arg475*)	F (MC-6102)	+ve	Israeli Arab	4.6	+ve	Thin but fully formed corpus callosum	-	-	Few words speech	-	+++	-	33.5	[6]
	c.1423C>T;p.(Arg475*)	F (MC-6103)	+ve	Israeli Arab	2.5	+ve	-	-	-	-	-	++	-	31	[6]
7	c.1423C>T;p.(Arg475*)	M (V:3)	+ve	Pakistani	9	+ve	-	-ve	Delayed (5 Y)	-	-	-	-	49	[7]
	c.1423C>T;p.(Arg475*)	F (V:4)	+ve	Pakistani	11	+ve	-	-	-	-	-	-	-	50.5	[7]
	c.1423C>T;p.(Arg475*)	F (V:7)	+ve	Pakistani	14	+ve	-	-	-	-	-	-	-	54	[7]
	c.1423C>T;p.(Arg475*)	F (V:8)	+ve	Pakistani	6	+ve	-	Tonic seizures	Start walking at the age of 4 y	Few words speech	-	-	116	49	[7]
	c.1423C>T;p.(Arg475*)	F (V:9)	+ve	Pakistani	3	+ve	-	-ve	Never walked	Few words speech	-	-	-	46.5	[7]
	c.1423C>T;p.(Arg475*)	F (IV:9)	+ve	Pakistani	34	+ve	-	-	-	-	-	-	-	-	[7]
	c.1423C>T;p.(Arg475*)	F (IV:10)	+ve	Pakistani	30	+ve	-	-	-	-	-	-	-	52	[7]
8	c.1423C>T;p.(Arg475*)	M	+ve	Pakistani	19	+ve	-	+ve	-	Delayed	-	+++	145	44	[8]
	c.1423C>T;p.(Arg475*)	M	+ve	Pakistani	14	+ve	-	-ve	-	Delayed	-	+++	119	41	[8]
9	c.1498C>T;p.(Arg500Cys)	M	-	-	-	-	-	-	-	Delayed	-	+++	-	-	[9]
10	c.1708C>T;p.(Arg570*)	M (V:1)	+ve	-Tunisian	19	+ve	Abnormalities in white-matter	-	-	-	-	+++	167	53	[10]
	c.1708C>T;p.(Arg570*)	M (V:2)	+ve	-Tunisian	15	+ve (Mild)	Abnormalities in white-matter	-	-	Delayed	-	+++	172	50	[10]
	c.1708C>T;p.(Arg570*)	M (V:3)	+ve	-Tunisian	4	+ve (Mild)	Abnormalities in white-matter	-	-	Verbally communicate	-	+++	102	48.5	[10]
11	c.1708C>T;p.(Arg570*)	M	+ve	-Tunisian	-	+ve	-	-	-	-	-	+++	-	-	[9]
	c.1708C>T;p.(Arg570*)	F	+ve	-Tunisian	-	+ve	-	-	-	-	-	+++	-	-	[9]
	c.1708C>T;p.(Arg570*)	F	+ve	-Tunisian	-	+ve	-	-	-	-	-	+++	-	-	[9]
12	c.2065G>T;p.(Glu689*)	M	+ve	Pakistani	-	+ve	-	-	-	Delayed	-	+++	-	-	[9]
	c.2065G>T;p.(Glu689*)	M	+ve	Pakistani	-	+ve	-	-	-	Delayed	-	+++	-	-	[9]
	c.2065G>T;p.(Glu689*)	F	+ve	Pakistani	-	+ve	-	-	-	Delayed	-	+++	-	-	[9]
13	c.2258del;p.(Gly753Glufs*5)	F	-	-	-	+ve	-	-	-	Speech absent	-	+++	-	-	[9]
	c.2258del;p.(Gly753Glufs*5)	F	-	-	-	+ve	-	-	-	Speech absent	-	+++	-	-	[9]
14	c.2311- 2314delTGTT;p.(Leu772Trpfs*7)	M	+ve	Iranian	-	+ve	-	-	-	Speech absent	-	+ve	-	-	[9]
	c.2311- 2314delTGTT;p.(Leu772Trpfs*7)	M	+ve	Iranian	-	+ve	-	-	-	Speech absent	-	+ve	-	-	[9]
	c.2311- 2314delTGTT;p.(Leu772Trpfs*7)	M	+ve	Iranian	-	+ve	-	-	-	Speech absent	-	+ve	-	-	[9]
15	Microdeletion 8q24.3	F	+ve	Filipino	12	+ve	Loss of cerebral volume (at 42 mo)	-	+ve	+ve	-	+++	50 at birth	32 at birth	[11]
16	p.(Trp190Argfs*95)	F	+ve	Algerian	-	+ve	Abnormalities in white matter	-	-	Severe speech delay	-	+++	-	-	[12]
17	p.(Trp190Argfs*95) mat	F	-ve	Italy	10	-ve	Abnormalities in white matter	-	-	Severe speech delay	-	+++	-	-	[12]
18	c.2134C>T;p.(Arg712*) pat	F	-ve	French	6	+ve	Abnormalities in white matter	-	-	Severe speech delay	-	+++	-	-	[12]
19	c.2415_2416insC;c.3349+1G>A	F	-ve	Thai	5.6	+ve	Corpus callosum thin	-ve	Delayed (2 Y)	Speech absent	+ve	+ve	111 at 3 y	-	[13]
	c.2415_2416insC;c.3349+1G>A	M	-ve	Thai	11.4	+ve	Delayed myelination and white matter reduction.	-ve	Delayed (2 Y)	One word speech at 3 y	+ve	+ve	150	-	[13]
20	c.1423C>T;p.(Arg475*)/c.3350-2A>G	M	+ve	European	-	+ve	Myelination defects	-	-	-	-	-	-	-	[9]
21	c.2148+1G >A/c.2851-1G>C	F	-	-	-	+ve	-	-	-	-	-	+ve	-	-	[9]
22	c.1708C>T;p.(Arg570*)/c.1498C>T;p.(Arg500Cys)	M	-	-	-	-ve	-	-	-	+ve	-	-ve	-	-	[9]
23	c.2273delA;p.Asn758Thrfs*22/c.1705C>T;p.Ser569Pro/c.1708dupC;p.Arg570Profs*80; p.	M	-	Chinese	-	-ve	Corpus callosum dysplasia	-	-	+ve	-	+ve	-	-	[14]
	References
	1	Wilton, K.M., Gunderson, L.B., Hasadsri, L., Wood, C.P.Schimmenti, L.A. Profound intellectual disability caused by homozygous TRAPPC9 pathogenic variant in a man from Malta. Molecular Genetics & Genomic Medicine 2020, 8, e1211.
	2	Krämer, J., Beer, M., Bode, H.Winter, B. Two novel compound heterozygous mutations in the TRAPPC9 gene reveal a connection of non-syndromic intellectual disability and autism spectrum disorder. Frontiers in Genetics 2021, 11, 972.
	3	Duerinckx, S., Meuwissen, M., Perazzolo, C., Desmyter, L., Pirson, I.Abramowicz, M. Phenotypes in siblings with homozygous mutations of TRAPPC 9 and/or MCPH 1 support a bifunctional model of MCPH 1. Molecular genetics & genomic medicine 2018, 6, 660-665.
	4	Kakar, N., Goebel, I., Daud, S., Nürnberg, G., Agha, N., Ahmad, A., Nürnberg, P., Kubisch, C., Ahmad, J.Borck, G. A homozygous splice site mutation in TRAPPC9 causes intellectual disability and microcephaly. European journal of medical genetics 2012, 55, 727-731.
	5	Giorgio, E., Ciolfi, A., Biamino, E., Caputo, V., Di Gregorio, E., Belligni, E.F., Calcia, A., Gaidolfi, E., Bruselles, A.Mancini, C. Whole exome sequencing is necessary to clarify ID/DD cases with de novo copy number variants of uncertain significance: Two proof‐of‐concept examples. American Journal of Medical Genetics Part A 2016, 170, 1772-1779.
	6	Mochida, G.H., Mahajnah, M., Hill, A.D., Basel-Vanagaite, L., Gleason, D., Hill, R.S., Bodell, A., Crosier, M., Straussberg, R.Walsh, C.A. A truncating mutation of TRAPPC9 is associated with autosomal-recessive intellectual disability and postnatal microcephaly. The American Journal of Human Genetics 2009, 85, 897-902.
	7	Mir, A., Kaufman, L., Noor, A., Motazacker, M.M., Jamil, T., Azam, M., Kahrizi, K., Rafiq, M.A., Weksberg, R.Nasr, T. Identification of mutations in TRAPPC9, which encodes the NIK-and IKK-β-binding protein, in nonsyndromic autosomal-recessive mental retardation. The American Journal of Human Genetics 2009, 85, 909-915.
	8	Abbasi, A.A., Blaesius, K., Hu, H., Latif, Z., Picker‐Minh, S., Khan, M.N., Farooq, S., Khan, M.A.Kaindl, A.M. Identification of a novel homozygous TRAPPC9 gene mutation causing non‐syndromic intellectual disability, speech disorder, and secondary microcephaly. American Journal of Medical Genetics Part B: Neuropsychiatric Genetics 2017, 174, 839-845.
	9	Bodnar, B., DeGruttola, A., Zhu, Y., Lin, Y., Zhang, Y., Mo, X.Hu, W. Emerging role of NIK/IKK2-binding protein (NIBP)/trafficking protein particle complex 9 (TRAPPC9) in nervous system diseases. Translational Research 2020, 224, 55-70.
	10	Philippe, O., Rio, M., Carioux, A., Plaza, J.-M., Guigue, P., Molinari, F., Boddaert, N., Bole-Feysot, C., Nitschke, P.Smahi, A. Combination of linkage mapping and microarray-expression analysis identifies NF-κB signaling defect as a cause of autosomal-recessive mental retardation. The American Journal of Human Genetics 2009, 85, 903-908.
	11	Koifman, A., Feigenbaum, A., Bi, W., Shaffer, L.G., Rosenfeld, J., Blaser, S.Chitayat, D. A homozygous deletion of 8q24. 3 including the NIBP gene associated with severe developmental delay, dysgenesis of the corpus callosum, and dysmorphic facial features. American Journal of Medical Genetics Part A 2010, 152, 1268-1272.
	12	Mortreux, J., Busa, T., Germain, D.P., Nadeau, G., Puechberty, J., Coubes, C., Gatinois, V., Cacciagli, P., Duffourd, Y.Pinard, J.-M. The role of CNVs in the etiology of rare autosomal recessive disorders: the example of TRAPPC9-associated intellectual disability. European Journal of Human Genetics 2018, 26, 143-148.
	13	Hnoonual, A., Graidist, P., Kritsaneepaiboon, S.Limprasert, P. Novel compound heterozygous mutations in the TRAPPC9 gene in two siblings with autism and intellectual disability. Frontiers in genetics 2019, 10, 61.
	14	Bai, Z.Kong, X. Diagnosis of a case with mental retardation due to novel compound heterozygous variants of TRAPPC9 gene. Zhonghua Yi Xue Yi Chuan Xue Za Zhi= Zhonghua Yixue Yichuanxue Zazhi= Chinese Journal of Medical Genetics 2019, 36, 1115-1119.
